# Supplementary material for: Perioperative pupil size in low-energy femtosecond laser-assisted cataract surgery
Source: PLoS One. 2021 May 17;16(5):e0251549. doi: 10.1371/journal.pone.0251549 (PMC8128224; doi:10.1371/journal.pone.0251549)
Supplement: S1 Data — (XLSX) [file pone.0251549.s001.xlsx]

## Sheet: descriptive stats
no.		x before mic	x before LDV	x after fragm	x after caps	x after mic	x after IOL	y before mic	y before LDV	y after fragm	y after caps	y after mic	y after IOL	Eye	Axial length	Anterior chamber depth	Lens thickness	White to white	Glaucoma	PEX	Age
1		7.84633	7.25389	7.224	7.224	7.62765	7.98336	7.88316	7.56218	7.56	7.532	7.8509	7.98336	R	27.13	3.5	4.11	11.5	0	0	51
2		7.69901	7.25389	7.224	7.28	7.74832	7.26866	7.73585	7.34456	7.28	7.28	7.52694	7.34246	R	24.83	3.93	4.15	12.2	0	0	67
3		7.71377	7.39896	7.336	7.42	7.94938	7.50949	7.86	7.58031	7.644	7.672	8.09659	7.24926	R	21.6	2.61	4.78	11.6	1	0	80
4		8.52923	7.97927	7.952	7.868	8.07172	8.18874	8.60505	7.76166	7.84	7.812	8.10713	8.11497	L	23.57	3.53	4	12.7	0	0	78
5		7.96757	7.61658	7.56	7.616	8.21435	8.46979	7.8618	7.63472	7.532	7.616	8.03808	8.10938	L	26.79	3.67	4.48	12.7	0	0	60
6		8.40213	7.4715	7.504	7.476	8.54272	8.21622	8.28597	7.70725	7.7	7.672	8.42882	8.13979	L	24.14	3.51	4.05	11.6	0	0	81
7		6.94922	6.45596	6.524	6.524	7.10111	6.65649	7.02516	6.5285	6.44	6.524	7.17706	6.69497	L	23.99	3.04	5.31	12.2	0	0	74
8		7.784	7	7.084	7.056	7.8996	7.80327	7.82253	7.4715	7.476	7.476	8.01521	8.05374	R	24.87	3.48	4.18	12.1	0	0	77
9		6.89207	6.14767	6.174	6.16	6.5378	6.78527	6.87209	6.20207	6.244	6.286	6.6894	7.00287	R	23.38	3.59	4.43	12.1	0	0	68
10		8.53776	7.90674	7.924	7.994	8.28475	8.41385	8.8704	8.39637	8.4	8.288	8.63804	8.61375	L	24.09	3.61	4.79	12.6	0	0	77
11		6.85497	6.18394	6.188	6.216	6.61702	6.50816	6.99207	6.38342	6.384	6.384	6.63593	5.96257	L	24.04	3.26	4.95	11.9	0	0	83
12		8.96799	8.59585	8.638	8.624	8.73988	8.93414	9.23512	8.7228	8.834	8.806	8.81241	9.06834	L	24.55	3.2	4.91	12.7	0	0	68
13		8.06	7.45337	7.476	7.546	8.01909	8.03818	8.21352	8.01554	8.008	7.994	8.13364	7.88543	L	24.94	3.2	4.25	11.9	0	0	73
14		7.26059	7.10881	7.154	7.168	7.63485	8.04653	7.48515	7.30829	7.364	7.35	7.48515	7.63485	R	23.11	2.99	4.45	12.2	0	0	84
15		6.84581	6.60104	6.622	6.706	7.14345	6.5184	6.92022	6.74611	6.776	6.762	7.21786	6.81302	L	21.67	2.39	5.01	11.4	1	0	76
16		7.6878	7.30829	7.322	7.406	7.74507	7.51838	7.76468	7.36269	7.35	7.462	7.85841	7.74507	L	23.39	3.28	4.58	11.5	1	0	78
17		7.94656	7.21762	7.196	7.224	7.87964	7.79568	8.25517	7.79793	7.854	7.84	8.30245	7.83525	L	21.6	3.17	4.09	10.8	0	0	70
18		7.11578	6.56477	6.608	6.608	7.26963	6.11572	7.3081	6.69171	6.678	6.664	7.38502	6.07726	L	22.36	3.02	4.57	11.5	0	0	62
19		7.94554	7.23575	7.238	7.308	8.05886	7.98307	7.87231	7.52591	7.63	7.532	8.05886	7.66599	L	26.75	3.83	3.69	12.3	0	0	69
20		8.65983	8.14249	8.218	8.19	8.77327	8.24385	8.81109	8.26943	8.316	8.344	8.65983	7.67661	L	23.58	2.86	5.24	12.2	0	0	82
21		8.19318	7.4715	7.462	7.462	8.02846	8.06615	8.03409	7.30829	7.266	7.238	7.76462	7.35	L	24.27	2.96	4.96	12.6	0	0	87
22		7.55852	7.77979	7.84	7.938	7.16693	7.09047	7.67787	8.23316	8.162	7.994	7.62807	7.18787	L	25.16	3.54	4.52	11.5	0	0	81
23		8.4101	6.63731	6.58	6.72	8.71522	8.00077	8.67708	6.83679	6.846	6.776	8.88686	7.41221	L	25.13	4.01	3.98	12.5	0	0	68
24		7.40608	6.81865	6.79	6.818	7.46345	6.38917	6.89259	6.81865	6.86	6.818	6.74726	6.12531	L	21.34	2.72	4.88	11	0	0	76
25		7.63775	7.4171	7.448	7.462	7.5142	7.38984	7.61957	7.39896	7.406	7.364	7.33822	7.51448	R	26.86	2.89	5.32	12.3	0	0	71
26		7.59807	7.19948	7.224	7.252	7.45716	7.44168	7.53992	7.21762	7.266	7.266	7.34125	7.19299	R	22.63	2.51	4.86	11.9	0	0	80
27		7.82553	7.14508	7.21	7.252	7.91467	7.36965	7.95947	7.25389	7.238	7.196	7.91467	7.06183	L	26.59	3.38	4.84	12	0	0	76
28		8.36741	7.94301	8.064	8.092	8.32691	8.26862	8.50114	8.48705	8.442	8.47	8.364	8.13556	R	23.33	3.11	4.66	11.6	0	0	75
29		8.10378	7.74352	7.756	7.784	8.15776	7.91083	8.0459	7.67098	7.714	7.728	7.89215	7.62141	R	23.44	2.74	5.25	11.5	0	0	83
30		6.73211	5.98446	5.964	6.006	6.53143	6.35936	6.93012	6.12953	6.146	6.174	6.99658	6.68304	R	22.93	3.44	4.02	11.9	0	0	73
31		7.98022	7.39896	7.56	7.546	8.18436	7.99877	7.99877	7.52591	7.518	7.448	8.29571	7.9431	L	24.55	3.92	4.38	12.7	0	0	62
32		7.9772	7.54404	7.588	7.602	7.97186	7.77101	7.9968	7.56218	7.588	7.546	8.01028	7.41946	L	23.04	2.81	4.84	12.1	0	0	67
33		6.06941	6.07513	6.048	6.034	6.14183	6.14156	7.13835	6.67358	6.58	6.706	6.86867	6.82395	R	24.8	3.49	4.47	12.8	0	0	72
34		6.35024	5.76684	5.782	5.81	6.44982	6.09264	6.53401	6.05699	6.006	5.922	6.15214	6.11295	L	24.36	2.9	4.85	12	0	0	80
35		7.51677	7.38083	7.42	7.448	8.17806	6.78334	7.93543	7.52591	7.56	7.56	7.95452	7.49936	L	23.01	3.13	4.63	11.8	0	0	74
36		7.94597	7.8342	7.7	7.84	8.17539	8.04498	7.70414	7.68912	7.756	7.588	7.61399	7.6952	R	24.25	3.26	4.65	12.1	0	0	71
37		6.53076	5.98446	6.02	6.048	6.94243	5.99739	6.31062	6.05699	6.16	6.16	6.54261	6.32452	L	25.07	3.36	4.74	12	0	1	76
38		6.66899	6.20207	6.44	6.44	6.98471	6.87436	6.60196	6.61917	6.72	6.664	7.23164	6.87436	L	23.09	3.59	4	11.3	0	1	77
39		6.79442	6.34715	6.3	6.328	6.58994	6.69399	7.07461	6.56477	6.58	6.608	7.07551	6.97146	R	22.79	3.14	4.61	11.3	0	1	73
40		8.88333	8.7228	8.792	8.792	8.81457	8.86378	9.02603	8.50518	8.54	8.568	8.77987	8.50923	L	23.47	2.75	4.94	12	0	0	81
41		7.4765	7.07254	7.084	7.14	7.47855	7.04822	8.06578	7.27202	7.392	7.308	7.72204	7.11978	R	23.13	2.63	5.34	12	0	1	77
42		7.36408	6.92746	6.86	6.79	7.35382	7.60723	7.74618	7.36269	7.476	7.504	7.83045	7.9546	L	25.2	3.47	4.68	12.7	0	0	66
43		8.38379	7.77979	7.616	7.728	8.28728	8.11318	8.38379	7.8342	7.756	7.756	8.46138	8.28728	R	24.72	3.52	4.1	11.7	0	0	66
44		8.44098	7.97927	7.924	7.924	8.41532	8.19478	8.79268	8.26943	8.232	8.316	8.52051	8.30029	L	23.7	3.59	4.13	12.1	0	0	53
45		7.07218	6.67358	6.692	6.776	7.32736	7.25445	7.619	7.14508	7.224	7.196	6.92636	7.218	L	25.25	3.41	4.79	12.1	0	1	82
46		8.008	7.27202	7.224	7.308	7.73173	7.99652	8.33412	7.58031	7.588	7.588	8.2992	8.36	L	24.12	3.32	4.58	12.1	1	0	86
47		8.51139	8.05181	7.952	8.036	8.43492	8.3149	8.47548	8.19689	8.204	8.26	8.63899	8.27996	L	23.1	2.9	4.91	12.2	0	0	78
48		8.55882	7.61658	7.588	7.644	8.46763	8.62189	8.81595	8.19689	8.204	8.26	8.75962	8.76558	L	25.22	3.29	4.97	11.9	0	0	63
49		7.95951	7.4715	7.308	7.308	7.89904	7.57246	7.95951	7.4715	7.504	7.504	7.86361	7.36309	R	24.11	2.83	5.12	12.3	0	0	70
50		6.26107	5.7487	5.81	5.824	6.1638	6.06585	6.26107	5.80311	5.88	5.74	6.52637	6.3171	R	22.86	3	4.68	11.4	0	0	68
51		7.81133	7.21762	7.28	7.28	7.92821	7.72926	7.88234	7.34456	7.336	7.28	7.96299	7.58808	R	24.4	3.95	4.73	12.5	0	0	70
52		8.76278	8.34197	8.316	8.4	8.76278	8.40365	8.58322	8.28756	8.26	8.288	8.7987	8.5473	L	24.82	2.74	4.91	11.8	0	0	76
